# Supplementary material for: Aberrant Effective Connectivity Within and Between the Default Mode, Executive Control, and Salience Networks in Chronic Insomnia Disorder—Toward Identifying the Hyperarousal State
Source: Biomedicines. 2025 May 24;13(6):1293. doi: 10.3390/biomedicines13061293 (PMC12189937; doi:10.3390/biomedicines13061293)
Supplement: Supplementary file 1 [file biomedicines-13-01293-s001.zip]

Archive with 1 entries (1 files):
- biomedicines-3647155-supplementary.pdf
